# Supplementary material for: Identification and Characterization of the Detoxification Genes from the Transcriptome of Plagiodera versicolora
Source: Insects. 2026 Jun 18;17(6):643. doi: 10.3390/insects17060643 (PMC13301284; doi:10.3390/insects17060643)
Supplement: Supplementary file 1 [file insects-17-00643-s001.zip]

Archive with 1 entries (1 files):
- insects-4381496-supplementary.pdf
